# Supplementary material for: Reducing Panic Buying During Crisis Lockdowns: A Randomized Controlled Trial of a Theory-Based Online Intervention
Source: Behav Sci (Basel). 2025 Dec 24;16(1):42. doi: 10.3390/bs16010042 (PMC12837318; doi:10.3390/bs16010042)
Supplement: Supplementary file 1 [file behavsci-16-00042-s001.zip]

Archive with 1 entries (1 files):
- behavsci-3766212-supplementary.pdf
